# Supplementary material for: Unveiling the Exquisite Microstructural Details in Zebrafish Brain Non-Invasively Using Magnetic Resonance Imaging at 28.2 T
Source: Molecules. 2024 Sep 29;29(19):4637. doi: 10.3390/molecules29194637 (PMC11477492; doi:10.3390/molecules29194637)
Supplement: Supplementary file 1 [file molecules-29-04637-s001.zip]

Archive with 1 entries (1 files):
- molecules-3202824-supplementary.pdf
